# Supplementary material for: Evidence for chemical interference effect of an allelopathic plant on neighboring plant species: A field study
Source: PLoS One. 2018 Feb 23;13(2):e0193421. doi: 10.1371/journal.pone.0193421 (PMC5825076; doi:10.1371/journal.pone.0193421)
Supplement: S1 Appendix — This appendix contains juvenile size and vitality data, seed germination and seedling survival data, and soil chemical data used. (XLSX) [file pone.0193421.s006.xlsx]

## Sheet: Size
					Size (cm)
					Initial		2014		2015		2016
N	ID	Microsite	Juvenile	Treatment	h	diameter	h	diameter	h	diameter	h	diameter
1	2	ART	Lygeum	NoCA	13.8	1.5	32.1	2.4	36.4	3.2	33	2.2
2	4	ART	Artemisia	CA	19.4	0.8	27.8	6.2	28.5	12.2	27.4	7.8
3	5	ART	Artemisia	NoCA	6.4	2.1	11.6	2.2	18	8.4	19	10.1
4	10	ART	Artemisia	NoCA	7.3	1.5	8.8	3.1	13.5	4.3	18.6	8.1
5	13	ART	Lygeum	NoCA	15.1	3.2	19	3.2	14.5	2.8	20.4	2.2
6	14	ART	Salsola	NoCA	1.6	0.7	4.5	1.5	7.3	1.5	9.4	5.9
7	16	ART	Lygeum	NoCA	16.9	5.1	29	1.3	25.3	2.9	32.1	3.4
8	19	ART	Salsola	NoCA	5.6	0.9	9.9	4.6	11.7	4.2	6	2.7
9	22	ART	Lygeum	NoCA	14.8	4.2	25	4.8	35.6	4.4	37.3	4
10	27	ART	Artemisia	NoCA	6.6	3.3	9.6	4.8	11.8	7.1	11.8	9.8
11	28	ART	Artemisia	NoCA	9.6	0.8	11.5	2.4	14.3	6	14	10
12	32	ART	Salsola	NoCA	7.3	1.4	6.5	4	8.1	5.7	8.6	6
13	33	ART	Salsola	NoCA	3.7	0.5	4.2	2.4	7.1	2.9	6.5	4.4
14	36	ART	Salsola	NoCA	1.6	0.9	3.5	3.7	4.4	3.8	21.6	13.8
15	37	ART	Lygeum	CA	29.1	4	31.5	3.8	33.1	2.7	34.2	4.5
16	47	ART	Lygeum	CA	15.8	2.9	36.7	2.8	37.6	3.9	44.2	4
17	48	ART	Lygeum	CA	17	5	51.8	6.5	49	5.7	64.3	5.2
18	52	SAL	Salsola	NoCA	3.1	0.6	4.8	2.9	6.6	2	6.9	2.2
19	54	SAL	Artemisia	CA	32.5	1.8	42.3	13.5	40.8	16.9	37.8	15.5
20	56	SAL	Lygeum	NoCA	17.5	2.6	33.5	4.2	23.5	4.3	27.4	5
21	58	SAL	Lygeum	NoCA	8.6	1.5	21.7	1.1	16.5	1.7	22	1.4
22	61	SAL	Artemisia	CA	16	2.4	31.1	10.7	31.4	9.6	27.3	11.2
23	65	SAL	Lygeum	NoCA	17.8	2.5	23.9	3.4	34.3	2.6	27	3
24	70	SAL	Lygeum	NoCA	20	2.4	35.2	2.6	24	2.7	13.6	8.5
25	73	SAL	Artemisia	NoCA	13.4	0.7	24	4	26.1	12.3	29	18.5
26	75	SAL	Artemisia	NoCA	11.1	1.5	15	4.1	24.6	11.5	23.8	23
27	77	SAL	Lygeum	CA	19.2	3	26	3.1	37.3	4	42.5	3.3
28	79	SAL	Salsola	NoCA	3.7	3.5	8.9	5.9	7.5	3.4	8.9	2.1
29	82	SAL	Artemisia	CA	11	1	21.2	5.1	24.5	10	19.6	9.3
30	83	SAL	Artemisia	NoCA	9.4	0.8	14	1.8	14.8	4.6	26	12.8
31	84	SAL	Lygeum	CA	19.5	3.7	29.3	2.7	35.9	2.5	31	4.6
32	87	SAL	Artemisia	CA	23.3	1.2	28.3	2.7	38.6	12.5	37	9.5
33	90	SAL	Artemisia	CA	32.5	1.7	32.1	13.6	31	10.8	30.5	17.3
34	92	SAL	Artemisia	NoCA	23.3	3.4	27.6	6.5	26.4	12.1	29	16.7
35	93	SAL	Lygeum	CA	18.6	2	35.6	2.1	45	2.2	53.9	3.5
36	97	SAL	Artemisia	CA	15	1.7	17.9	4.3	25.2	7.9	24.6	14
37	99	SAL	Salsola	NoCA	8	1.7	7.4	3.8	6.6	3	5.4	3.6
38	100	SAL	Salsola	NoCA	7.6	1.3	7.2	6.2	14	5.5	13.9	4.5
39	105	BS	Artemisia	NoCA	16.4	1	18	11.7	20.3	6	20.3	21.5
40	108	BS	Artemisia	NoCA	11.6	1	11.1	6.2	20.7	17	26.9	22.6
41	109	BS	Salsola	NoCA	7	1.6	7	2.9	6.6	5.3	5.9	4.7
42	118	BS	Artemisia	NoCA	6.7	0.3	8	0.5	8.1	4.2	7.1	6.5
43	124	BS	Salsola	NoCA	7	2.7	4	4.4	7.5	5	8.4	8.4
44	126	BS	Salsola	NoCA	12.5	1.9	10	4	10.9	6.5	9.3	6.8
45	129	BS	Artemisia	NoCA	12.2	2	17	12.6	24.7	21.5	27.4	37
46	143	BS	Artemisia	NoCA	13.7	1.6	14.9	2.8	14.9	7.8	14.2	9.1
47	147	BS	Artemisia	NoCA	9.4	0.8	15.9	8.2	25.1	17.2	25.3	38
48	148	BS	Salsola	NoCA	6.5	1.8	6	2.9	9.5	11.1	9	9.2
49	149	BS	Lygeum	NoCA	18.2	4	24.2	4.1	21.5	3.6	15	3.3
50	157	ART	Salsola	NoCA	7.1	2.5	6.1	1.8	6	3.2	6.1	1.8
51	158	ART	Lygeum	NoCA	19.3	3.6	31	4.2	27.8	1.4	35.5	3
52	159	ART	Artemisia	CA	13.7	3.6	15.5	5	23.9	6.3	23.2	17
53	162	ART	Artemisia	CA	37.3	1.7	44.5	3.7	37	9	28.7	13.1
54	164	ART	Salsola	NoCA	4.8	1.2	3.8	2.9	3.5	2.1	3.7	1.6
55	166	ART	Lygeum	NoCA	21.2	5	26	4.8	20	2.4	24.7	1.5
56	167	ART	Artemisia	CA	12.7	2	17.3	5.3	17.9	11.2	20.5	10.6
57	168	ART	Salsola	NoCA	7.8	1.4	7.7	4.5	7.8	4.5	7.5	3.9
58	175	ART	Lygeum	CA	21.4	4.9	32.9	4.6	36.5	1.4	28.3	3.8
59	177	ART	Artemisia	CA	18.6	2.3	32	4.5	28	14.4	29.8	19.9
60	180	ART	Artemisia	NoCA	8.4	1.2	11	2.1	14.5	6.9	15.4	9.6
61	183	ART	Artemisia	CA	19.9	0.8	13.6	1.9	23.8	12.8	20.1	9.7
62	184	ART	Artemisia	NoCA	9.6	5	14.8	7.6	23	9.4	30	17.4
63	187	ART	Artemisia	CA	18.5	1.3	33.5	13.7	3.3	9.7	28.4	17.6
64	189	ART	Artemisia	NoCA	5	0.7	5.2	1.6	10.4	4.8	14.9	8.7
65	191	ART	Artemisia	NoCA	7.9	1.2	14.7	2.2	16.5	7.5	21.6	12.8
66	194	ART	Artemisia	NoCA	7.6	0.5	9.7	4.3	16.2	6	15.5	4.5
67	199	ART	Artemisia	CA	13	1.7	19.1	10.8	27.9	7.1	27.5	18.3
68	201	SAL	Lygeum	CA	26.9	5.3	26	5.5	18.1	3.8	21.7	2.7
69	202	SAL	Salsola	NoCA	7.8	1.2	6.2	3.2	8.3	5.7	8	2.9
70	203	SAL	Lygeum	CA	23.3	1.6	29.5	2.4	41	3.3	46.3	4.5
71	205	SAL	Lygeum	CA	20.6	2.4	39.4	3.2	46.5	3.4	59.5	5.5
72	206	SAL	Salsola	NoCA	5	1	2.6	2.1	7.5	5.1	7.3	2.5
73	207	SAL	Artemisia	CA	32	8.7	38.3	11.6	38.3	16.2	36	29.6
74	208	SAL	Salsola	NoCA	8.6	1.4	7.1	3	7.5	3	7.9	5.3
75	209	SAL	Artemisia	NoCA	9.4	1.8	9.4	3.1	13.8	3.1	14.2	5.8
76	212	SAL	Lygeum	CA	20.2	4.7	17.5	4.6	16.5	4.2	13.7	1.2
77	214	SAL	Artemisia	NoCA	27	0.5	25.3	2	42.2	15.8	35.5	11
78	218	SAL	Salsola	NoCA	5.3	0.5	4.9	3.5	8	2.2	8.9	3
79	219	SAL	Artemisia	NoCA	14.2	1.1	23.6	12	40.5	16.4	43.7	24.6
80	222	SAL	Artemisia	NoCA	25.6	0.9	33	7.4	33.2	15.5	29.5	30.8
81	223	SAL	Lygeum	NoCA	19.3	4.3	44.4	5.3	21.1	4.7	21.9	4.8
82	225	SAL	Lygeum	NoCA	13.4	3.2	35.8	4.2	34.7	4.4	46.8	3.4
83	227	SAL	Lygeum	CA	16	3.2	38.1	3.3	37.8	5.3	55.4	4.8
84	229	SAL	Lygeum	CA	17.3	3	30	7.2	37.3	4	48.3	5
85	230	SAL	Artemisia	NoCA	15.7	0.3	15.2	1.6	15.3	10.5	19.1	8.1
86	231	SAL	Artemisia	CA	20.5	0.2	38.1	18.5	45	14.4	44.5	23.5
87	233	SAL	Lygeum	CA	16	2.5	35.4	3.8	26.4	5.4	29.9	7
88	234	SAL	Lygeum	NoCA	17.9	1.3	37.8	5	30.5	2.6	57.4	6.7
89	235	SAL	Lygeum	NoCA	17.2	4	42.6	5.4	50	2.9	66.3	5.7
90	239	SAL	Artemisia	NoCA	23.4	2.5	20.2	3.8	24.5	7.3	25.8	24.7
91	240	SAL	Salsola	NoCA	5.3	1.2	4.8	2.4	9	2.3	9	3.2
92	243	SAL	Artemisia	CA	25.4	10.5	27	13.8	27.6	15.3	27.4	11.5
93	245	SAL	Artemisia	NoCA	14.1	2	28.6	7.1	31	11.4	34.5	15.4
94	246	SAL	Artemisia	CA	18	1	25.9	3.8	26.2	12.1	25.8	16.3
95	247	SAL	Lygeum	CA	15.9	2.5	26.9	7.1	38.1	1.9	48.9	1.8
96	250	SAL	Artemisia	CA	16.2	0.1	32.7	6.9	40.5	22	37.3	27.2
97	255	BS	Lygeum	NoCA	22.5	6	28.9	5.5	19.3	6.1	13.9	4.6
98	260	BS	Salsola	NoCA	3.3	0.8	4.6	2.2	14.9	7.7	14.7	7
99	263	BS	Salsola	NoCA	7.6	1.3	7.1	2.3	7.8	3.6	5.9	3
100	267	BS	Salsola	NoCA	6	0.8	5.5	4.6	6.9	5	6.6	8.3
101	275	BS	Artemisia	NoCA	14.3	2.2	7	7.9	18.8	17.6	18.2	23.5
102	278	BS	Salsola	NoCA	10.6	0.5	10.4	3.1	20.6	13.2	22.5	18.5
103	287	BS	Salsola	NoCA	6.6	0.4	6.7	5.5	7.5	5.7	7	9.5
104	292	BS	Artemisia	NoCA	23.1	0.6	11.4	8.1	13.8	15.3	12.5	15.8
105	296	BS	Salsola	NoCA	10.6	2	3.1	2.5	9.4	3.5	3.5	3.5
106	297	BS	Lygeum	NoCA	18.7	3.6	29.3	3.6	21.2	3.5	15.2	2.1
107	299	BS	Artemisia	NoCA	17.9	1.6	18.2	5.8	17.1	14.6	25.5	33.7
108	301	ART	Lygeum	CA	20.2	4.7	29.8	5.6	35.3	4.2	18.5	1.5
109	307	ART	Salsola	NoCA	10.1	1.6	7.2	6.3	6.6	7	5.5	1.9
110	309	ART	Salsola	NoCA	13.2	1.3	11.6	5.8	27	19.6	26.5	23
111	310	ART	Lygeum	CA	16.2	5.8	44.6	6.4	46.8	6.7	47.7	7.3
112	313	ART	Lygeum	NoCA	15.1	4.7	33.3	5.5	24.1	2.7	44.7	7.7
113	314	ART	Artemisia	CA	18.9	5.4	20	17.2	21.6	13.2	21.3	12.9
114	317	ART	Artemisia	NoCA	16	2.3	19.3	1.2	31.5	7.7	24.7	10.3
115	323	ART	Salsola	NoCA	8.5	1.8	10.5	3.8	7.6	4.3	7.7	4.5
116	330	ART	Artemisia	CA	18.7	1	18.6	8.9	18.7	9	16.6	11
117	331	ART	Lygeum	CA	17.4	3.6	41.8	4.5	31.6	4.5	34	3.3
118	335	ART	Artemisia	CA	9	1.6	12.9	3.6	28.8	16.3	27.9	14.9
119	344	ART	Artemisia	CA	14.1	1.2	17.1	6.5	23.7	10.9	15.8	9.7
120	346	ART	Lygeum	CA	20.1	6.6	36.3	7.1	46.9	8.5	48.9	10
121	351	SAL	Salsola	NoCA	14	9	11.5	8	14.4	6.9	13.3	3.6
122	365	SAL	Lygeum	CA	19.9	4	43	4.4	52.4	4.8	43.7	6.5
123	367	SAL	Artemisia	NoCA	45.4	1	42.6	4	32.1	14	24	13.6
124	368	SAL	Salsola	NoCA	15.5	2	12.5	2.8	12.2	3.5	11.3	2.2
125	369	SAL	Salsola	NoCA	15.5	2.9	15.9	8.2	19.7	11.3	18	9.2
126	370	SAL	Lygeum	NoCA	20.7	3.2	23	5.2	26.8	5.3	37.8	7.1
127	371	SAL	Lygeum	NoCA	19.9	9	37.7	5.2	48.6	5.5	47.8	8.9
128	372	SAL	Artemisia	CA	10.7	0.8	15.5	11.3	25	13.1	26.8	23.5
129	374	SAL	Salsola	NoCA	7.8	2.6	7.5	3.8	8.5	5.2	8	3.5
130	375	SAL	Artemisia	NoCA	10.3	0.4	15.5	3.9	31.9	11.4	34.1	26.4
131	378	SAL	Artemisia	CA	22.3	1.3	24.8	9.5	24	11.5	24.2	14.1
132	379	SAL	Artemisia	CA	14.9	1.1	17.8	4.2	27.5	12.3	25.2	20.8
133	381	SAL	Artemisia	NoCA	15.4	10	17.1	12.3	16.9	8.4	25.1	9
134	384	SAL	Lygeum	NoCA	18.9	2.8	38.6	5	40.7	6	50	3.1
135	386	SAL	Lygeum	CA	21.3	4.9	40.6	4.9	34.8	3.6	40.2	4.9
136	387	SAL	Salsola	NoCA	6	1.9	8.5	3.6	10	6.3	10.6	3.8
137	394	SAL	Artemisia	CA	14.1	0.9	18.7	12	32	22.3	32	20.1
138	400	SAL	Artemisia	NoCA	29.3	0.3	28.7	3	28.1	11.2	27.1	13.5
139	405	BS	Artemisia	NoCA	25.4	1.3	21.1	7.3	21.5	15.5	21.5	16.3
140	417	BS	Salsola	NoCA	7.2	0.5	5.8	4	6	5.5	6.1	5.5
141	427	BS	Lygeum	NoCA	20.9	5.3	25.6	7	18.5	7.9	16.1	7.5
142	434	BS	Artemisia	NoCA	12.6	2.5	13.2	4.4	23.5	12.8	22.6	23.5
143	435	BS	Salsola	NoCA	25.3	6.8	24.7	9.3	25	16.3	24.1	20.4
144	439	BS	Artemisia	NoCA	37.7	1.9	38.4	11.5	33.7	17.5	32.9	28
145	441	BS	Artemisia	NoCA	8.7	4	23	6.9	22.5	9.7	12.2	10.4
146	444	BS	Salsola	NoCA	10.8	2.4	8.2	3.5	14	4.6	14.2	7.3
147	451	ART	Lygeum	CA	21.3	3.8	34.4	5.6	35.6	6.8	35.2	7.6
148	452	ART	Lygeum	NoCA	26	3.2	39.1	4.2	38.2	3.3	44.4	3.5
149	455	ART	Artemisia	NoCA	20.1	0.3	20.7	4.5	20.8	3	18.9	4
150	461	ART	Salsola	NoCA	13	5.6	10.7	4.2	8	3.7	6.4	3.1
151	462	ART	Lygeum	NoCA	19	4.6	37.4	5.9	37.9	5.1	38	5.9
152	465	ART	Salsola	NoCA	11.8	3.5	10.8	3.3	10.3	2	9.4	2.4
153	466	ART	Lygeum	NoCA	24.4	5.8	38.2	4.4	34.9	4.3	40.7	5.5
154	467	ART	Lygeum	CA	18.8	3.4	36.1	4.8	34.3	1.9	43.1	3.3
155	473	ART	Artemisia	CA	13.1	1.7	13.5	5.6	16	13.2	14.3	10.4
156	475	ART	Artemisia	NoCA	11	1	14.8	1.7	16.1	8.3	16.4	9.4
157	477	ART	Artemisia	CA	13.1	1.8	19.7	6	22.8	12.5	29.9	14.7
158	478	ART	Artemisia	NoCA	24.9	0.5	23.6	1.3	27.8	12.7	38	13.3
159	479	ART	Artemisia	CA	29.1	0.3	34.1	6.5	34	9.3	29.1	7.6
160	480	ART	Artemisia	NoCA	26	1	27.4	2.8	27.8	6.4	27.3	7

## Sheet: Vitality
					Vitality (%)
N	ID	Microsite	Juvenile	Treatment	spring16	summer16
1	2	ART	Lygeum	NoCA	60	40
2	4	ART	Artemisia	CA	45	3
3	5	ART	Artemisia	NoCA	60	50
4	7	ART	Artemisia	NoCA	0	0
5	10	ART	Artemisia	NoCA	75	0
6	12	ART	Lygeum	CA	0	0
7	13	ART	Lygeum	NoCA	10	5
8	14	ART	Salsola	NoCA	97	52
9	16	ART	Lygeum	NoCA	80	30
10	19	ART	Salsola	NoCA	50	40
11	22	ART	Lygeum	NoCA	95	15
12	27	ART	Artemisia	NoCA	90	30
13	28	ART	Artemisia	NoCA	66	25
14	32	ART	Salsola	NoCA	91	65
15	33	ART	Salsola	NoCA	20	0
17	36	ART	Salsola	NoCA	59	75
18	37	ART	Lygeum	CA	96	40
20	44	ART	Lygeum	CA	0	0
21	45	ART	Lygeum	NoCA	0	0
22	47	ART	Lygeum	CA	95	75
23	48	ART	Lygeum	CA	85	55
24	52	SAL	Salsola	NoCA	55	0
25	53	SAL	Lygeum	NoCA	0	0
26	54	SAL	Artemisia	CA	66	12
27	56	SAL	Lygeum	NoCA	40	0
28	58	SAL	Lygeum	NoCA	78	33
29	61	SAL	Artemisia	CA	80	80
30	65	SAL	Lygeum	NoCA	50	0
31	70	SAL	Lygeum	NoCA	85	0
32	73	SAL	Artemisia	NoCA	60	68
33	75	SAL	Artemisia	NoCA	88	15
34	77	SAL	Lygeum	CA	90	0
35	79	SAL	Salsola	NoCA	92	50
36	82	SAL	Artemisia	CA	55	40
37	83	SAL	Artemisia	NoCA	95	95
38	84	SAL	Lygeum	CA	90	1
39	87	SAL	Artemisia	CA	70	45
40	90	SAL	Artemisia	CA	80	0
41	92	SAL	Artemisia	NoCA	95	5
42	93	SAL	Lygeum	CA	90	38
43	97	SAL	Artemisia	CA	92	60
44	99	SAL	Salsola	NoCA	40	15
45	100	SAL	Salsola	NoCA	68	0
47	105	BS	Artemisia	NoCA	91	80
48	108	BS	Artemisia	NoCA	80	10
49	109	BS	Salsola	NoCA	25	5
51	118	BS	Artemisia	NoCA	92	0
53	120	BS	Lygeum	NoCA	0	0
54	122	BS	Lygeum	NoCA	0	0
55	124	BS	Salsola	NoCA	69	0
56	126	BS	Salsola	NoCA	78	62
57	129	BS	Artemisia	NoCA	85	0
60	134	BS	Salsola	NoCA	0	0
61	135	BS	Lygeum	NoCA	0	0
63	143	BS	Artemisia	NoCA	60	0
66	147	BS	Artemisia	NoCA	82	5
67	148	BS	Salsola	NoCA	87	15
68	149	BS	Lygeum	NoCA	85	3
70	153	ART	Lygeum	CA	0	0
71	155	ART	Lygeum	NoCA	0	0
72	157	ART	Salsola	NoCA	15	0
73	158	ART	Lygeum	NoCA	75	55
74	159	ART	Artemisia	CA	85	12
75	162	ART	Artemisia	CA	55	17
76	164	ART	Salsola	NoCA	8	0
77	166	ART	Lygeum	NoCA	100	0
78	167	ART	Artemisia	CA	65	80
79	168	ART	Salsola	NoCA	25	1
81	175	ART	Lygeum	CA	50	3
82	177	ART	Artemisia	CA	93	80
84	180	ART	Artemisia	NoCA	91	80
86	183	ART	Artemisia	CA	70	8
87	184	ART	Artemisia	NoCA	87	0
89	187	ART	Artemisia	CA	57	85
91	189	ART	Artemisia	NoCA	70	95
92	191	ART	Artemisia	NoCA	90	15
93	194	ART	Artemisia	NoCA	20	0
94	195	ART	Lygeum	NoCA	0	0
96	199	ART	Artemisia	CA	90	15
97	201	SAL	Lygeum	CA	65	15
98	202	SAL	Salsola	NoCA	85	80
99	203	SAL	Lygeum	CA	90	45
100	205	SAL	Lygeum	CA	66	0
101	206	SAL	Salsola	NoCA	95	1
102	207	SAL	Artemisia	CA	95	0
103	208	SAL	Salsola	NoCA	85	1
104	209	SAL	Artemisia	NoCA	87	23
105	212	SAL	Lygeum	CA	96	1
106	214	SAL	Artemisia	NoCA	90	0
107	215	SAL	Lygeum	NoCA	0	0
108	218	SAL	Salsola	NoCA	100	0
109	219	SAL	Artemisia	NoCA	90	65
110	222	SAL	Artemisia	NoCA	92	73
111	223	SAL	Lygeum	NoCA	30	0
112	225	SAL	Lygeum	NoCA	90	23
113	227	SAL	Lygeum	CA	75	8
114	228	SAL	Salsola	NoCA	0	0
115	229	SAL	Lygeum	CA	94	1
116	230	SAL	Artemisia	NoCA	55	0
117	231	SAL	Artemisia	CA	90	75
118	233	SAL	Lygeum	CA	93	0
119	234	SAL	Lygeum	NoCA	96	20
120	235	SAL	Lygeum	NoCA	80	0
121	239	SAL	Artemisia	NoCA	99	92
122	240	SAL	Salsola	NoCA	75	0
123	243	SAL	Artemisia	CA	100	0
124	245	SAL	Artemisia	NoCA	85	80
125	246	SAL	Artemisia	CA	94	40
126	247	SAL	Lygeum	CA	98	10
127	249	SAL	Lygeum	NoCA	0	0
128	250	SAL	Artemisia	CA	91	0
129	251	BS	Artemisia	NoCA	0	0
130	253	BS	Lygeum	NoCA	0	0
131	255	BS	Lygeum	NoCA	90	0
133	260	BS	Salsola	NoCA	50	0
134	263	BS	Salsola	NoCA	50	5
136	267	BS	Salsola	NoCA	50	0
138	269	BS	Lygeum	NoCA	0	0
140	273	BS	Lygeum	NoCA	0	0
142	275	BS	Artemisia	NoCA	93	12
143	278	BS	Salsola	NoCA	55	0
147	287	BS	Salsola	NoCA	40	0
149	290	BS	Lygeum	NoCA	0	0
151	292	BS	Artemisia	NoCA	95	0
153	296	BS	Salsola	NoCA	60	0
154	297	BS	Lygeum	NoCA	50	0
156	299	BS	Artemisia	NoCA	90	82
157	300	BS	Lygeum	NoCA	0	0
158	301	ART	Lygeum	CA	15	20
159	307	ART	Salsola	NoCA	35	0
160	309	ART	Salsola	NoCA	87	85
161	310	ART	Lygeum	CA	80	3
163	313	ART	Lygeum	NoCA	95	0
164	314	ART	Artemisia	CA	96	95
165	317	ART	Artemisia	NoCA	70	5
166	319	ART	Lygeum	CA	0	0
167	323	ART	Salsola	NoCA	5	0
170	329	ART	Lygeum	NoCA	0	0
171	330	ART	Artemisia	CA	80	75
172	331	ART	Lygeum	CA	50	18
173	335	ART	Artemisia	CA	85	90
175	344	ART	Artemisia	CA	80	70
176	346	ART	Lygeum	CA	50	0
177	351	SAL	Salsola	NoCA	80	1
178	365	SAL	Lygeum	CA	80	0
179	367	SAL	Artemisia	NoCA	90	0
180	368	SAL	Salsola	NoCA	25	0
181	369	SAL	Salsola	NoCA	8	15
182	370	SAL	Lygeum	NoCA	90	0
183	371	SAL	Lygeum	NoCA	75	12
184	372	SAL	Artemisia	CA	80	0
185	373	SAL	Lygeum	NoCA	0	0
186	374	SAL	Salsola	NoCA	80	15
187	375	SAL	Artemisia	NoCA	85	25
188	378	SAL	Artemisia	CA	70	75
189	379	SAL	Artemisia	CA	89	55
190	380	SAL	Lygeum	CA	0	0
191	381	SAL	Artemisia	NoCA	93	75
192	382	SAL	Lygeum	CA	0	0
193	384	SAL	Lygeum	NoCA	93	13
194	386	SAL	Lygeum	CA	85	0
195	387	SAL	Salsola	NoCA	100	100
196	394	SAL	Artemisia	CA	87	80
197	400	SAL	Artemisia	NoCA	65	0
198	405	BS	Artemisia	NoCA	90	0
200	414	BS	Salsola	NoCA	0	0
201	415	BS	Lygeum	NoCA	0	0
202	416	BS	Artemisia	NoCA	0	0
203	417	BS	Salsola	NoCA	10	0
206	423	BS	Lygeum	NoCA	0	0
207	426	BS	Lygeum	NoCA	0	0
208	427	BS	Lygeum	NoCA	35	0
211	434	BS	Artemisia	NoCA	80	0
212	435	BS	Salsola	NoCA	90	0
215	439	BS	Artemisia	NoCA	87	0
216	441	BS	Artemisia	NoCA	90	70
217	444	BS	Salsola	NoCA	85	75
220	451	ART	Lygeum	CA	65	55
221	452	ART	Lygeum	NoCA	80	0
223	455	ART	Artemisia	NoCA	45	40
225	459	ART	Salsola	NoCA	0	0
226	460	ART	Lygeum	CA	0	0
227	461	ART	Salsola	NoCA	70	75
228	462	ART	Lygeum	NoCA	90	33
229	463	ART	Lygeum	NoCA	0	0
230	465	ART	Salsola	NoCA	8	0
231	466	ART	Lygeum	NoCA	55	0
232	467	ART	Lygeum	CA	95	0
234	473	ART	Artemisia	CA	60	45
235	475	ART	Artemisia	NoCA	20	20
236	476	ART	Salsola	NoCA	0	0
237	477	ART	Artemisia	CA	87	90
238	478	ART	Artemisia	NoCA	80	0
239	479	ART	Artemisia	CA	80	0
240	480	ART	Artemisia	NoCA	75	0

## Sheet: Germ&Surv
N	ID	Microsite	Seed	Treatment	N_Seed	Germinated	Dead	germ_t	mort_t
1	2	ART	Lygeum	NoCA	3	0	0	18	18
2	2	ART	Lygeum	NoCA	4	1	1	6	18
3	4	ART	Artemisia	CA	8	0	0	18	18
4	4	ART	Artemisia	CA	9	0	0	18	18
5	5	ART	Artemisia	NoCA	10	0	0	18	18
6	5	ART	Artemisia	NoCA	11	0	0	18	18
7	22	ART	Lygeum	NoCA	50	0	0	18	18
8	22	ART	Lygeum	NoCA	51	1	1	6	9
9	27	ART	Artemisia	NoCA	61	1	1	3	6
10	27	ART	Artemisia	NoCA	62	0	0	18	18
11	28	ART	Artemisia	NoCA	63	0	0	18	18
12	28	ART	Artemisia	NoCA	64	0	0	18	18
13	32	ART	Salsola	NoCA	71	0	0	18	18
14	32	ART	Salsola	NoCA	72	1	0	3	18
15	32	ART	Salsola	NoCA	73	0	0	18	18
16	33	ART	Salsola	NoCA	74	0	0	18	18
17	33	ART	Salsola	NoCA	75	0	0	18	18
18	33	ART	Salsola	NoCA	76	0	0	18	18
19	35	ART	Salsola	CA	80	1	1	9	18
20	35	ART	Salsola	CA	81	0	0	18	18
21	35	ART	Salsola	CA	82	0	0	18	18
22	36	ART	Salsola	NoCA	83	0	0	18	18
23	36	ART	Salsola	NoCA	84	0	0	18	18
24	36	ART	Salsola	NoCA	85	0	0	18	18
25	37	ART	Lygeum	CA	86	0	0	18	18
26	37	ART	Lygeum	CA	87	1	1	6	9
27	38	ART	Salsola	CA	88	0	0	18	18
28	38	ART	Salsola	CA	89	1	1	3	15
29	38	ART	Salsola	CA	90	0	0	18	18
30	47	ART	Lygeum	CA	111	1	1	15	18
31	47	ART	Lygeum	CA	112	0	0	18	18
32	48	ART	Lygeum	CA	113	1	1	18	18
33	48	ART	Lygeum	CA	114	1	1	6	9
34	167	ART	Artemisia	CA	373	0	0	18	18
35	167	ART	Artemisia	CA	374	1	1	3	6
36	168	ART	Salsola	NoCA	375	0	0	18	18
37	168	ART	Salsola	NoCA	376	1	1	6	9
38	168	ART	Salsola	NoCA	377	1	1	6	9
39	171	ART	Salsola	CA	382	1	1	6	6
40	171	ART	Salsola	CA	383	0	0	18	18
41	171	ART	Salsola	CA	384	1	1	3	9
42	175	ART	Lygeum	CA	392	1	1	15	18
43	175	ART	Lygeum	CA	393	1	1	6	18
44	184	ART	Artemisia	NoCA	412	0	0	18	18
45	184	ART	Artemisia	NoCA	413	0	0	18	18
46	185	ART	Salsola	CA	414	0	0	18	18
47	185	ART	Salsola	CA	415	0	0	18	18
48	185	ART	Salsola	CA	416	0	0	18	18
49	187	ART	Artemisia	CA	419	1	1	3	15
50	187	ART	Artemisia	CA	420	0	0	18	18
51	188	ART	Salsola	CA	421	0	0	18	18
52	188	ART	Salsola	CA	422	1	1	3	9
53	188	ART	Salsola	CA	423	0	0	18	18
54	189	ART	Artemisia	NoCA	424	1	1	3	9
55	189	ART	Artemisia	NoCA	425	0	0	18	18
56	7	ART	Artemisia	NoCA	15	0	0	18	18
57	7	ART	Artemisia	NoCA	16	1	1	3	9
58	10	ART	Artemisia	NoCA	22	0	0	18	18
59	10	ART	Artemisia	NoCA	23	0	0	18	18
60	12	ART	Lygeum	CA	27	1	0	3	18
61	12	ART	Lygeum	CA	28	1	0	6	18
62	13	ART	Lygeum	NoCA	29	0	0	18	18
63	13	ART	Lygeum	NoCA	30	0	0	18	18
64	14	ART	Salsola	NoCA	31	0	0	18	18
65	14	ART	Salsola	NoCA	32	0	0	18	18
66	14	ART	Salsola	NoCA	33	0	0	18	18
67	16	ART	Lygeum	NoCA	36	1	1	18	18
68	16	ART	Lygeum	NoCA	37	1	0	9	18
69	19	ART	Salsola	NoCA	43	0	0	18	18
70	19	ART	Salsola	NoCA	44	1	1	3	18
71	19	ART	Salsola	NoCA	45	0	0	18	18
72	44	ART	Lygeum	CA	104	1	0	15	18
73	44	ART	Lygeum	CA	105	0	0	18	18
74	45	ART	Lygeum	NoCA	106	0	0	18	18
75	45	ART	Lygeum	NoCA	107	0	0	18	18
76	153	ART	Lygeum	CA	341	1	1	6	18
77	153	ART	Lygeum	CA	342	1	0	6	18
78	155	ART	Lygeum	NoCA	346	1	1	18	18
79	155	ART	Lygeum	NoCA	347	0	0	18	18
80	157	ART	Salsola	NoCA	350	0	0	18	18
81	157	ART	Salsola	NoCA	351	1	1	3	9
82	157	ART	Salsola	NoCA	352	0	0	18	18
83	158	ART	Lygeum	NoCA	353	1	1	15	18
84	158	ART	Lygeum	NoCA	354	1	0	18	18
85	159	ART	Artemisia	CA	355	1	1	3	18
86	159	ART	Artemisia	CA	356	1	1	3	9
87	162	ART	Artemisia	CA	362	0	0	18	18
88	162	ART	Artemisia	CA	363	0	0	18	18
89	164	ART	Salsola	NoCA	366	0	0	18	18
90	164	ART	Salsola	NoCA	367	0	0	18	18
91	164	ART	Salsola	NoCA	368	1	1	3	9
92	166	ART	Lygeum	NoCA	371	1	1	3	18
93	166	ART	Lygeum	NoCA	372	1	1	15	18
94	177	ART	Artemisia	CA	396	0	0	18	18
95	177	ART	Artemisia	CA	397	0	0	18	18
96	179	ART	Salsola	CA	400	0	0	18	18
97	179	ART	Salsola	CA	401	0	0	18	18
98	179	ART	Salsola	CA	402	1	1	6	18
99	180	ART	Artemisia	NoCA	403	0	0	18	18
100	180	ART	Artemisia	NoCA	404	0	0	18	18
101	181	ART	Salsola	CA	405	0	0	18	18
102	181	ART	Salsola	CA	406	0	0	18	18
103	181	ART	Salsola	CA	407	0	0	18	18
104	183	ART	Artemisia	CA	410	1	1	3	6
105	183	ART	Artemisia	CA	411	0	0	18	18
106	191	ART	Artemisia	NoCA	429	0	0	18	18
107	191	ART	Artemisia	NoCA	430	0	0	18	18
108	194	ART	Artemisia	NoCA	437	0	0	18	18
109	194	ART	Artemisia	NoCA	438	1	1	3	15
110	195	ART	Lygeum	NoCA	439	1	1	3	6
111	195	ART	Lygeum	NoCA	440	1	1	3	6
112	197	ART	Salsola	CA	443	1	0	3	18
113	197	ART	Salsola	CA	444	0	0	18	18
114	197	ART	Salsola	CA	445	0	0	18	18
115	199	ART	Artemisia	CA	449	1	1	3	6
116	199	ART	Artemisia	CA	450	0	0	18	18
117	301	ART	Lygeum	CA	675	1	0	3	18
118	301	ART	Lygeum	CA	676	1	1	6	15
119	307	ART	Salsola	NoCA	689	0	0	18	18
120	307	ART	Salsola	NoCA	690	0	0	18	18
121	307	ART	Salsola	NoCA	691	0	0	18	18
122	309	ART	Salsola	NoCA	695	1	0	3	18
123	309	ART	Salsola	NoCA	696	1	0	3	18
124	309	ART	Salsola	NoCA	697	0	0	18	18
125	310	ART	Lygeum	CA	698	1	1	18	18
126	310	ART	Lygeum	CA	699	0	0	18	18
127	311	ART	Salsola	CA	700	1	1	3	15
128	311	ART	Salsola	CA	701	1	1	6	6
129	311	ART	Salsola	CA	702	1	1	15	18
130	313	ART	Lygeum	NoCA	705	0	0	18	18
131	313	ART	Lygeum	NoCA	706	1	1	3	18
132	314	ART	Artemisia	CA	707	1	1	3	9
133	314	ART	Artemisia	CA	708	0	0	18	18
134	317	ART	Artemisia	NoCA	713	0	0	18	18
135	317	ART	Artemisia	NoCA	714	0	0	18	18
136	319	ART	Lygeum	CA	717	1	1	6	15
137	319	ART	Lygeum	CA	718	0	0	18	18
138	323	ART	Salsola	NoCA	726	1	1	3	6
139	323	ART	Salsola	NoCA	727	0	0	18	18
140	323	ART	Salsola	NoCA	728	0	0	18	18
141	325	ART	Salsola	CA	731	1	1	6	9
142	325	ART	Salsola	CA	732	0	0	18	18
143	325	ART	Salsola	CA	733	1	1	3	18
144	326	ART	Salsola	CA	734	1	1	3	15
145	326	ART	Salsola	CA	735	1	1	3	9
146	326	ART	Salsola	CA	736	0	0	18	18
147	329	ART	Lygeum	NoCA	741	1	1	3	9
148	329	ART	Lygeum	NoCA	742	1	0	3	18
149	330	ART	Artemisia	CA	743	0	0	18	18
150	330	ART	Artemisia	CA	744	0	0	18	18
151	331	ART	Lygeum	CA	745	1	0	3	18
152	331	ART	Lygeum	CA	746	1	0	6	18
153	335	ART	Artemisia	CA	753	1	1	15	18
154	335	ART	Artemisia	CA	754	0	0	18	18
155	339	ART	Salsola	CA	762	0	0	18	18
156	339	ART	Salsola	CA	763	1	1	3	18
157	339	ART	Salsola	CA	764	1	1	3	9
158	344	ART	Artemisia	CA	775	1	1	3	15
159	344	ART	Artemisia	CA	776	1	1	3	15
160	346	ART	Lygeum	CA	780	1	1	3	18
161	346	ART	Lygeum	CA	781	1	1	15	18
162	451	ART	Lygeum	CA	1011	1	0	3	18
163	451	ART	Lygeum	CA	1012	1	0	3	18
164	452	ART	Lygeum	NoCA	1013	1	1	6	18
165	452	ART	Lygeum	NoCA	1014	0	0	18	18
166	454	ART	Salsola	CA	1018	1	1	3	9
167	454	ART	Salsola	CA	1019	0	0	18	18
168	454	ART	Salsola	CA	1020	1	1	3	9
169	455	ART	Artemisia	NoCA	1021	0	0	18	18
170	455	ART	Artemisia	NoCA	1022	0	0	18	18
171	457	ART	Salsola	CA	1025	0	0	18	18
172	457	ART	Salsola	CA	1026	0	0	18	18
173	457	ART	Salsola	CA	1027	0	0	18	18
174	459	ART	Salsola	NoCA	1030	0	0	18	18
175	459	ART	Salsola	NoCA	1031	0	0	18	18
176	459	ART	Salsola	NoCA	1032	1	1	3	18
177	460	ART	Lygeum	CA	1033	1	1	3	18
178	460	ART	Lygeum	CA	1034	1	1	15	18
179	461	ART	Salsola	NoCA	1035	1	1	3	9
180	461	ART	Salsola	NoCA	1036	0	0	18	18
181	461	ART	Salsola	NoCA	1037	1	1	3	9
182	462	ART	Lygeum	NoCA	1038	1	1	3	6
183	462	ART	Lygeum	NoCA	1039	1	1	3	18
184	463	ART	Lygeum	NoCA	1040	1	1	15	18
185	463	ART	Lygeum	NoCA	1041	1	1	6	18
186	465	ART	Salsola	NoCA	1045	0	0	18	18
187	465	ART	Salsola	NoCA	1046	1	1	3	18
188	465	ART	Salsola	NoCA	1047	0	0	18	18
189	466	ART	Lygeum	NoCA	1048	1	1	15	18
190	466	ART	Lygeum	NoCA	1049	1	1	3	15
191	467	ART	Lygeum	CA	1050	1	1	3	18
192	467	ART	Lygeum	CA	1051	1	1	6	18
193	470	ART	Salsola	CA	1057	0	0	18	18
194	470	ART	Salsola	CA	1058	0	0	18	18
195	470	ART	Salsola	CA	1059	1	1	3	9
196	473	ART	Artemisia	CA	1064	0	0	18	18
197	473	ART	Artemisia	CA	1065	0	0	18	18
198	475	ART	Artemisia	NoCA	1068	0	0	18	18
199	475	ART	Artemisia	NoCA	1069	1	1	3	9
200	476	ART	Salsola	NoCA	1070	0	0	18	18
201	476	ART	Salsola	NoCA	1071	0	0	18	18
202	476	ART	Salsola	NoCA	1072	0	0	18	18
203	477	ART	Artemisia	CA	1073	0	0	18	18
204	477	ART	Artemisia	CA	1074	0	0	18	18
205	478	ART	Artemisia	NoCA	1075	0	0	18	18
206	478	ART	Artemisia	NoCA	1076	0	0	18	18
207	479	ART	Artemisia	CA	1077	0	0	18	18
208	479	ART	Artemisia	CA	1078	1	1	6	9
209	480	ART	Artemisia	NoCA	1079	0	0	18	18
210	480	ART	Artemisia	NoCA	1080	0	0	18	18
211	52	SAL	Salsola	NoCA	121	0	0	18	18
212	52	SAL	Salsola	NoCA	122	1	1	3	18
213	52	SAL	Salsola	NoCA	123	1	1	3	18
214	53	SAL	Lygeum	NoCA	124	0	0	18	18
215	53	SAL	Lygeum	NoCA	125	1	0	18	18
216	54	SAL	Artemisia	CA	126	0	0	18	18
217	54	SAL	Artemisia	CA	127	0	0	18	18
218	56	SAL	Lygeum	NoCA	130	1	1	18	18
219	56	SAL	Lygeum	NoCA	131	0	0	18	18
220	58	SAL	Lygeum	NoCA	134	0	0	18	18
221	58	SAL	Lygeum	NoCA	135	1	1	6	18
222	61	SAL	Artemisia	CA	140	0	0	18	18
223	61	SAL	Artemisia	CA	141	0	0	18	18
224	79	SAL	Salsola	NoCA	180	1	1	3	6
225	79	SAL	Salsola	NoCA	181	0	0	18	18
226	79	SAL	Salsola	NoCA	182	0	0	18	18
227	82	SAL	Artemisia	CA	187	0	0	18	18
228	82	SAL	Artemisia	CA	188	0	0	18	18
229	97	SAL	Artemisia	CA	217	1	1	3	6
230	97	SAL	Artemisia	CA	218	1	0	3	18
231	99	SAL	Salsola	NoCA	221	0	0	18	18
232	99	SAL	Salsola	NoCA	222	0	0	18	18
233	99	SAL	Salsola	NoCA	223	0	0	18	18
234	100	SAL	Salsola	NoCA	224	0	0	18	18
235	100	SAL	Salsola	NoCA	225	1	1	3	6
236	100	SAL	Salsola	NoCA	226	0	0	18	18
237	223	SAL	Lygeum	NoCA	505	1	1	6	9
238	223	SAL	Lygeum	NoCA	506	1	1	6	18
239	225	SAL	Lygeum	NoCA	509	1	1	6	18
240	225	SAL	Lygeum	NoCA	510	1	1	15	18
241	486	SAL	Salsola	CA	1101	0	0	18	18
242	486	SAL	Salsola	CA	1102	1	1	6	15
243	486	SAL	Salsola	CA	1103	0	0	18	18
244	486	SAL	Salsola	CA	1104	0	0	18	18
245	489	SAL	Salsola	CA	1113	1	1	6	18
246	489	SAL	Salsola	CA	1114	1	1	6	18
247	489	SAL	Salsola	CA	1115	1	1	3	15
248	489	SAL	Salsola	CA	1116	1	1	3	6
249	492	SAL	Salsola	CA	1125	0	0	18	18
250	492	SAL	Salsola	CA	1126	0	0	18	18
251	492	SAL	Salsola	CA	1127	0	0	18	18
252	492	SAL	Salsola	CA	1128	0	0	18	18
253	65	SAL	Lygeum	NoCA	150	0	0	18	18
254	65	SAL	Lygeum	NoCA	151	1	1	18	18
255	70	SAL	Lygeum	NoCA	161	1	1	18	18
256	70	SAL	Lygeum	NoCA	162	1	1	6	9
257	73	SAL	Artemisia	NoCA	167	0	0	18	18
258	73	SAL	Artemisia	NoCA	168	0	0	18	18
259	75	SAL	Artemisia	NoCA	171	0	0	18	18
260	75	SAL	Artemisia	NoCA	172	0	0	18	18
261	77	SAL	Lygeum	CA	175	0	0	18	18
262	77	SAL	Lygeum	CA	176	1	1	3	6
263	83	SAL	Artemisia	NoCA	189	0	0	18	18
264	83	SAL	Artemisia	NoCA	190	0	0	18	18
265	84	SAL	Lygeum	CA	191	1	1	6	9
266	84	SAL	Lygeum	CA	192	0	0	18	18
267	87	SAL	Artemisia	CA	197	1	1	3	9
268	87	SAL	Artemisia	CA	198	0	0	18	18
269	90	SAL	Artemisia	CA	203	0	0	18	18
270	90	SAL	Artemisia	CA	204	0	0	18	18
271	92	SAL	Artemisia	NoCA	207	0	0	18	18
272	92	SAL	Artemisia	NoCA	208	0	0	18	18
273	93	SAL	Lygeum	CA	209	0	0	18	18
274	93	SAL	Lygeum	CA	210	1	1	6	9
275	201	SAL	Lygeum	CA	454	1	0	3	18
276	201	SAL	Lygeum	CA	455	1	0	3	18
277	202	SAL	Salsola	NoCA	456	1	1	3	9
278	202	SAL	Salsola	NoCA	457	1	1	3	6
279	202	SAL	Salsola	NoCA	458	0	0	18	18
280	203	SAL	Lygeum	CA	459	0	0	18	18
281	203	SAL	Lygeum	CA	460	0	0	18	18
282	205	SAL	Lygeum	CA	463	0	0	18	18
283	205	SAL	Lygeum	CA	464	1	1	6	9
284	206	SAL	Salsola	NoCA	465	0	0	18	18
285	206	SAL	Salsola	NoCA	466	0	0	18	18
286	206	SAL	Salsola	NoCA	467	1	1	3	9
287	207	SAL	Artemisia	CA	468	0	0	18	18
288	207	SAL	Artemisia	CA	469	0	0	18	18
289	208	SAL	Salsola	NoCA	470	0	0	18	18
290	208	SAL	Salsola	NoCA	471	0	0	18	18
291	208	SAL	Salsola	NoCA	472	1	1	3	6
292	209	SAL	Artemisia	NoCA	473	0	0	18	18
293	209	SAL	Artemisia	NoCA	474	0	0	18	18
294	212	SAL	Lygeum	CA	479	1	1	15	18
295	212	SAL	Lygeum	CA	480	0	0	18	18
296	214	SAL	Artemisia	NoCA	483	0	0	18	18
297	214	SAL	Artemisia	NoCA	484	0	0	18	18
298	215	SAL	Lygeum	NoCA	485	0	0	18	18
299	215	SAL	Lygeum	NoCA	486	0	0	18	18
300	218	SAL	Salsola	NoCA	492	1	1	3	9
301	218	SAL	Salsola	NoCA	493	0	0	18	18
302	218	SAL	Salsola	NoCA	494	0	0	18	18
303	219	SAL	Artemisia	NoCA	495	0	0	18	18
304	219	SAL	Artemisia	NoCA	496	0	0	18	18
305	222	SAL	Artemisia	NoCA	503	0	0	18	18
306	222	SAL	Artemisia	NoCA	504	0	0	18	18
307	496	SAL	Salsola	CA	1141	0	0	18	18
308	496	SAL	Salsola	CA	1142	0	0	18	18
309	496	SAL	Salsola	CA	1143	1	1	3	6
310	496	SAL	Salsola	CA	1144	0	0	18	18
311	500	SAL	Salsola	CA	1157	0	0	18	18
312	500	SAL	Salsola	CA	1158	1	1	3	6
313	500	SAL	Salsola	CA	1159	0	0	18	18
314	500	SAL	Salsola	CA	1160	0	0	18	18
315	502	SAL	Salsola	CA	1165	0	0	18	18
316	502	SAL	Salsola	CA	1166	1	1	3	6
317	502	SAL	Salsola	CA	1167	0	0	18	18
318	502	SAL	Salsola	CA	1168	0	0	18	18
319	227	SAL	Lygeum	CA	514	1	0	3	18
320	228	SAL	Salsola	NoCA	515	0	0	18	18
321	228	SAL	Salsola	NoCA	516	0	0	18	18
322	228	SAL	Salsola	NoCA	517	0	0	18	18
323	229	SAL	Lygeum	CA	518	1	1	3	9
324	229	SAL	Lygeum	CA	519	1	1	3	9
325	230	SAL	Artemisia	NoCA	520	0	0	18	18
326	230	SAL	Artemisia	NoCA	521	0	0	18	18
327	231	SAL	Artemisia	CA	522	0	0	18	18
328	231	SAL	Artemisia	CA	523	0	0	18	18
329	233	SAL	Lygeum	CA	526	1	1	3	18
330	233	SAL	Lygeum	CA	527	1	1	9	9
331	234	SAL	Lygeum	NoCA	528	1	1	3	18
332	234	SAL	Lygeum	NoCA	529	1	1	3	18
333	235	SAL	Lygeum	NoCA	530	1	1	3	18
334	235	SAL	Lygeum	NoCA	531	1	1	3	6
335	239	SAL	Artemisia	NoCA	539	1	1	3	18
336	239	SAL	Artemisia	NoCA	540	1	1	3	6
337	240	SAL	Salsola	NoCA	541	1	1	3	18
338	240	SAL	Salsola	NoCA	542	1	1	9	15
339	240	SAL	Salsola	NoCA	543	1	1	3	18
340	243	SAL	Artemisia	CA	548	1	1	3	18
341	243	SAL	Artemisia	CA	549	0	0	18	18
342	245	SAL	Artemisia	NoCA	552	0	0	18	18
343	245	SAL	Artemisia	NoCA	553	0	0	18	18
344	246	SAL	Artemisia	CA	554	0	0	18	18
345	246	SAL	Artemisia	CA	555	0	0	18	18
346	247	SAL	Lygeum	CA	556	1	1	3	6
347	247	SAL	Lygeum	CA	557	1	1	3	18
348	249	SAL	Lygeum	NoCA	560	1	1	6	6
349	249	SAL	Lygeum	NoCA	561	1	1	3	15
350	250	SAL	Artemisia	CA	562	1	1	3	18
351	250	SAL	Artemisia	CA	563	0	0	18	18
352	351	SAL	Salsola	NoCA	790	1	1	3	9
353	351	SAL	Salsola	NoCA	791	1	1	3	9
354	351	SAL	Salsola	NoCA	792	1	1	3	9
355	526	SAL	Salsola	CA	1261	1	1	3	15
356	526	SAL	Salsola	CA	1262	1	1	3	6
357	526	SAL	Salsola	CA	1263	1	1	18	18
358	526	SAL	Salsola	CA	1264	0	0	18	18
359	528	SAL	Salsola	CA	1269	1	1	6	18
360	528	SAL	Salsola	CA	1270	1	1	3	9
361	528	SAL	Salsola	CA	1271	0	0	18	18
362	528	SAL	Salsola	CA	1272	1	1	3	6
363	365	SAL	Lygeum	CA	822	1	1	3	6
364	365	SAL	Lygeum	CA	823	1	1	9	18
365	367	SAL	Artemisia	NoCA	826	0	0	18	18
366	367	SAL	Artemisia	NoCA	827	0	0	18	18
367	368	SAL	Salsola	NoCA	828	1	1	3	18
368	368	SAL	Salsola	NoCA	829	0	0	18	18
369	368	SAL	Salsola	NoCA	830	0	0	18	18
370	369	SAL	Salsola	NoCA	831	1	1	3	18
371	369	SAL	Salsola	NoCA	832	1	1	3	18
372	369	SAL	Salsola	NoCA	833	0	0	18	18
373	370	SAL	Lygeum	NoCA	834	0	0	18	18
374	370	SAL	Lygeum	NoCA	835	1	1	3	18
375	371	SAL	Lygeum	NoCA	836	1	1	15	15
376	371	SAL	Lygeum	NoCA	837	0	0	18	18
377	372	SAL	Artemisia	CA	838	1	1	3	18
378	372	SAL	Artemisia	CA	839	0	0	18	18
379	373	SAL	Lygeum	NoCA	840	1	1	3	18
380	373	SAL	Lygeum	NoCA	841	1	1	3	18
381	374	SAL	Salsola	NoCA	842	0	0	18	18
382	374	SAL	Salsola	NoCA	843	0	0	18	18
383	374	SAL	Salsola	NoCA	844	0	0	18	18
384	375	SAL	Artemisia	NoCA	845	0	0	18	18
385	375	SAL	Artemisia	NoCA	846	1	1	15	18
386	378	SAL	Artemisia	CA	852	0	0	18	18
387	378	SAL	Artemisia	CA	853	1	1	3	18
388	379	SAL	Artemisia	CA	854	0	0	18	18
389	379	SAL	Artemisia	CA	855	1	1	3	9
390	380	SAL	Lygeum	CA	856	1	1	3	18
391	380	SAL	Lygeum	CA	857	1	1	6	18
392	381	SAL	Artemisia	NoCA	858	0	0	18	18
393	381	SAL	Artemisia	NoCA	859	0	0	18	18
394	382	SAL	Lygeum	CA	860	1	1	3	18
395	382	SAL	Lygeum	CA	861	1	1	9	18
396	384	SAL	Lygeum	NoCA	864	1	1	6	6
397	384	SAL	Lygeum	NoCA	865	0	0	18	18
398	386	SAL	Lygeum	CA	868	1	1	18	18
399	386	SAL	Lygeum	CA	869	1	1	3	18
400	387	SAL	Salsola	NoCA	870	1	0	3	18
401	387	SAL	Salsola	NoCA	871	0	0	18	18
402	387	SAL	Salsola	NoCA	872	1	1	3	18
403	394	SAL	Artemisia	CA	887	0	0	18	18
404	394	SAL	Artemisia	CA	888	0	0	18	18
405	400	SAL	Artemisia	NoCA	900	0	0	18	18
406	400	SAL	Artemisia	NoCA	901	0	0	18	18
407	508	SAL	Salsola	CA	1189	1	1	3	6
408	508	SAL	Salsola	CA	1191	0	0	18	18
409	508	SAL	Salsola	CA	1192	0	0	18	18
410	510	SAL	Salsola	CA	1197	0	0	18	18
411	510	SAL	Salsola	CA	1198	1	1	3	9
412	510	SAL	Salsola	CA	1199	1	1	3	9
413	510	SAL	Salsola	CA	1200	0	0	18	18
414	516	SAL	Salsola	CA	1221	1	1	3	18
415	516	SAL	Salsola	CA	1222	0	0	18	18
416	516	SAL	Salsola	CA	1223	1	1	3	9
417	516	SAL	Salsola	CA	1224	1	1	3	18
418	105	BS	Artemisia	NoCA	235	0	0	18	18
419	105	BS	Artemisia	NoCA	236	0	0	18	18
420	108	BS	Artemisia	NoCA	241	0	0	18	18
421	108	BS	Artemisia	NoCA	242	0	0	18	18
422	109	BS	Salsola	NoCA	243	0	0	18	18
423	109	BS	Salsola	NoCA	244	0	0	18	18
424	109	BS	Salsola	NoCA	245	0	0	18	18
425	134	BS	Salsola	NoCA	300	1	1	3	6
426	134	BS	Salsola	NoCA	301	0	0	18	18
427	134	BS	Salsola	NoCA	302	1	0	3	18
428	135	BS	Lygeum	NoCA	303	0	0	18	18
429	135	BS	Lygeum	NoCA	304	0	0	18	18
430	148	BS	Salsola	NoCA	330	0	0	18	18
431	148	BS	Salsola	NoCA	331	0	0	18	18
432	148	BS	Salsola	NoCA	332	0	0	18	18
433	149	BS	Lygeum	NoCA	333	0	0	18	18
434	149	BS	Lygeum	NoCA	334	0	0	18	18
435	263	BS	Salsola	NoCA	590	0	0	18	18
436	263	BS	Salsola	NoCA	591	0	0	18	18
437	263	BS	Salsola	NoCA	592	0	0	18	18
438	273	BS	Lygeum	NoCA	613	0	0	18	18
439	273	BS	Lygeum	NoCA	614	1	1	3	9
440	275	BS	Artemisia	NoCA	617	0	0	18	18
441	275	BS	Artemisia	NoCA	618	0	0	18	18
442	118	BS	Artemisia	NoCA	264	0	0	18	18
443	118	BS	Artemisia	NoCA	265	0	0	18	18
444	120	BS	Lygeum	NoCA	268	1	1	18	18
445	120	BS	Lygeum	NoCA	269	1	1	3	18
446	122	BS	Lygeum	NoCA	272	0	0	18	18
447	122	BS	Lygeum	NoCA	273	1	1	3	6
448	124	BS	Salsola	NoCA	276	0	0	18	18
449	124	BS	Salsola	NoCA	277	0	0	18	18
450	124	BS	Salsola	NoCA	278	0	0	18	18
451	126	BS	Salsola	NoCA	282	0	0	18	18
452	126	BS	Salsola	NoCA	283	0	0	18	18
453	126	BS	Salsola	NoCA	284	0	0	18	18
454	129	BS	Artemisia	NoCA	289	1	1	6	9
455	129	BS	Artemisia	NoCA	290	0	0	18	18
456	143	BS	Artemisia	NoCA	320	0	0	18	18
457	143	BS	Artemisia	NoCA	321	0	0	18	18
458	147	BS	Artemisia	NoCA	328	0	0	18	18
459	147	BS	Artemisia	NoCA	329	0	0	18	18
460	251	BS	Artemisia	NoCA	564	0	0	18	18
461	251	BS	Artemisia	NoCA	565	0	0	18	18
462	253	BS	Lygeum	NoCA	568	1	1	3	18
463	253	BS	Lygeum	NoCA	569	1	1	3	18
464	255	BS	Lygeum	NoCA	572	0	0	18	18
465	255	BS	Lygeum	NoCA	573	1	1	3	9
466	260	BS	Salsola	NoCA	582	0	0	18	18
467	260	BS	Salsola	NoCA	583	0	0	18	18
468	260	BS	Salsola	NoCA	584	0	0	18	18
469	267	BS	Salsola	NoCA	600	0	0	18	18
470	267	BS	Salsola	NoCA	601	1	1	6	18
471	267	BS	Salsola	NoCA	602	0	0	18	18
472	269	BS	Lygeum	NoCA	605	1	1	6	18
473	269	BS	Lygeum	NoCA	606	0	0	18	18
474	278	BS	Salsola	NoCA	624	0	0	18	18
475	278	BS	Salsola	NoCA	625	1	1	3	18
476	278	BS	Salsola	NoCA	626	1	1	3	9
477	287	BS	Salsola	NoCA	645	1	1	3	18
478	287	BS	Salsola	NoCA	646	1	1	3	18
479	287	BS	Salsola	NoCA	647	1	1	3	15
480	290	BS	Lygeum	NoCA	652	0	0	18	18
481	290	BS	Lygeum	NoCA	653	1	1	3	9
482	292	BS	Artemisia	NoCA	656	0	0	18	18
483	292	BS	Artemisia	NoCA	657	0	0	18	18
484	296	BS	Salsola	NoCA	664	0	0	18	18
485	296	BS	Salsola	NoCA	665	1	1	3	18
486	296	BS	Salsola	NoCA	666	1	1	3	6
487	297	BS	Lygeum	NoCA	667	1	1	3	18
488	297	BS	Lygeum	NoCA	668	1	1	3	9
489	299	BS	Artemisia	NoCA	671	0	0	18	18
490	299	BS	Artemisia	NoCA	672	0	0	18	18
491	300	BS	Lygeum	NoCA	673	1	1	3	9
492	300	BS	Lygeum	NoCA	674	0	0	18	18
493	405	BS	Artemisia	NoCA	910	1	1	9	18
494	405	BS	Artemisia	NoCA	911	0	0	18	18
495	414	BS	Salsola	NoCA	929	1	1	3	9
496	414	BS	Salsola	NoCA	930	0	0	18	18
497	414	BS	Salsola	NoCA	931	0	0	18	18
498	415	BS	Lygeum	NoCA	932	1	1	3	18
499	415	BS	Lygeum	NoCA	933	1	1	18	18
500	416	BS	Artemisia	NoCA	935	0	0	18	18
501	417	BS	Salsola	NoCA	936	0	0	18	18
502	417	BS	Salsola	NoCA	937	0	0	18	18
503	417	BS	Salsola	NoCA	938	1	1	3	6
504	423	BS	Lygeum	NoCA	950	0	0	18	18
505	423	BS	Lygeum	NoCA	951	0	0	18	18
506	426	BS	Lygeum	NoCA	957	1	1	3	18
507	426	BS	Lygeum	NoCA	958	0	0	18	18
508	427	BS	Lygeum	NoCA	959	1	1	15	18
509	427	BS	Lygeum	NoCA	960	1	1	15	18
510	434	BS	Artemisia	NoCA	973	0	0	18	18
511	434	BS	Artemisia	NoCA	974	0	0	18	18
512	435	BS	Salsola	NoCA	975	1	1	6	9
513	435	BS	Salsola	NoCA	976	1	1	3	18
514	435	BS	Salsola	NoCA	977	1	1	3	18
515	439	BS	Artemisia	NoCA	985	0	0	18	18
516	439	BS	Artemisia	NoCA	986	0	0	18	18
517	441	BS	Artemisia	NoCA	989	0	0	18	18
518	441	BS	Artemisia	NoCA	990	0	0	18	18
519	444	BS	Salsola	NoCA	995	0	0	18	18
520	444	BS	Salsola	NoCA	996	1	1	3	18
521	444	BS	Salsola	NoCA	997	1	1	3	18

## Sheet: Soil_chem
N	ID	Microsite	Juvenile	Treatment	Replicate	pH	%Corg	P_mg/kg	%Nt	%Ct	CN
1	194	ART	Artemisia	NoCA	1	8.05	0.845928	28.674	0.116	2.408	7.2925
2	455	ART	Artemisia	NoCA	2	7.81	1.90101	39.471	0.143	3.72	13.2938
3	10	ART	Artemisia	NoCA	3	7.87	0.819104	30.09	0.059	2.459	13.8831
4	27	ART	Artemisia	NoCA	4	7.76	1.7058	25.488	0.135	2.989	12.6356
5	5	ART	Artemisia	NoCA	5	7.82	1.28813	26.727	0.1	2.893	12.8813
6	199	ART	Artemisia	CA	1	7.67	2.84825	95.757	0.165	4.161	17.2621
7	344	ART	Artemisia	CA	2	7.59	1.82738	51.33	0.182	3.675	10.0405
8	159	ART	Artemisia	CA	3	7.69	1.65085	51.33	0.064	3.773	25.7945
9	187	ART	Artemisia	CA	4	7.6	2.17655	30.798	0.168	4.001	12.9556
10	4	ART	Artemisia	CA	5	7.63	1.656	30.267	0.077	3.387	21.5064
11	313	ART	Lygeum	NoCA	1	7.97	0.954643	49.029	0.139	2.821	6.8679
12	452	ART	Lygeum	NoCA	2	7.89	1.47261	58.056	0.144	3.083	10.2265
13	13	ART	Lygeum	NoCA	3	8.08	0.889533	55.755	0.065	2.474	13.6851
14	22	ART	Lygeum	NoCA	4	8.1	0.392743	53.985	0.035	1.611	11.2212
15	2	ART	Lygeum	NoCA	5	7.88	1.03938	93.633	0.098	2.596	10.6059
16	310	ART	Lygeum	CA	1	7.78	1.46924	100.359	0.103	3.361	14.2645
17	467	ART	Lygeum	CA	2	7.62	2.40237	82.836	0.252	5.489	9.5332
18	153	ART	Lygeum	CA	3	7.78	1.86442	82.482	0.075	3.294	24.8589
19	37	ART	Lygeum	CA	4	7.68	2.44455	45.312	0.084	4.159	29.1018
20	47	ART	Lygeum	CA	5	7.69	1.5521	47.082	0.067	2.831	23.1657
21	239	SAL	Artemisia	NoCA	1	7.94	1.36226	62.835	0.167	3.524	8.1572
22	367	SAL	Artemisia	NoCA	2	7.83	3.75413	77.526	0.459	7.835	8.1789
23	73	SAL	Artemisia	NoCA	3	7.92	1.36855	77.349	0.114	3.082	12.0048
24	75	SAL	Artemisia	NoCA	4	8.04	1.06336	91.155	0.064	2.405	16.615
25	83	SAL	Artemisia	NoCA	5	7.83	2.02689	109.032	0.294	5.231	6.8942
26	246	SAL	Artemisia	CA	1	7.75	2.39437	100.536	0.175	4.32	13.6821
27	372	SAL	Artemisia	CA	2	7.63	1.9034	100.359	0.119	3.558	15.995
28	87	SAL	Artemisia	CA	3	7.65	2.7144	102.483	0.156	4.314	17.4
29	54	SAL	Artemisia	CA	4	7.69	1.54213	39.294	0.082	3.794	18.8064
30	62	SAL	Artemisia	CA	5	7.76	1.99059	90.27	0.129	3.905	15.431
31	234	SAL	Lygeum	NoCA	1	7.88	3.49394	97.704	0.29	6.312	12.0481
32	370	SAL	Lygeum	NoCA	2	8.04	0.663531	93.81	0.075	1.768	8.8471
33	65	SAL	Lygeum	NoCA	3	7.89	0.572062	100.89	0.095	2.2	6.0217
34	53	SAL	Lygeum	NoCA	4	8	0.724879	96.288	0.124	1.933	5.8458
35	56	SAL	Lygeum	NoCA	5	8	0.703092	53.1	0.055	2.292	12.7835
36	247	SAL	Lygeum	CA	1	7.68	2.9318	95.934	0.158	5.224	18.5557
37	365	SAL	Lygeum	CA	2	7.66	2.57268	99.12	0.191	4.972	13.4695
38	77	SAL	Lygeum	CA	3	7.78	1.32971	99.474	0.113	3.411	11.7674
39	93	SAL	Lygeum	CA	4	7.76	1.51668	103.722	0.144	3.403	10.5325
40	84	SAL	Lygeum	CA	5	7.73	1.36773	50.268	0.073	2.778	18.736
